# Supplementary material for: Determinants of Harem Size in a Polygynous Primate: Reproductive Success and Social Benefits
Source: Animals (Basel). 2021 Oct 9;11(10):2915. doi: 10.3390/ani11102915 (PMC8532613; doi:10.3390/ani11102915)
Supplement: Supplementary file 1 [file animals-11-02915-s001.zip]

Archive with 1 entries (1 files):
- animals-1364089-supplementary.pdf
